# Supplementary material for: Brachypodium distachyon BdPP2CA6 Interacts with BdPYLs and BdSnRK2 and Positively Regulates Salt Tolerance in Transgenic Arabidopsis
Source: Front Plant Sci. 2017 Feb 28;8:264. doi: 10.3389/fpls.2017.00264 (PMC5329023; doi:10.3389/fpls.2017.00264)
Supplement: Supplementary file 1 [file Table_1.XLSX]

## Sheet: Sheet1
Gene ID	Gene Name	Numbers of regulatory elements in promoters of BdPYLs and BdPP2CAs
		ABRE	CE3	CGTCA-motif	GARE-motif	HSE	TGACG-motif	MBS	TCA-element
BRADI1G16710	BdPYL1	1		2			2		1
BRADI1G37810	BdPYL2			6		1		2	6
BRADI1G65130	BdPYL3		1	1	1	1	1	2
BRADI2G22510	BdPYL4			2			2	1	1
BRADI2G32250	BdPYL5	2					1
BRADI2G32950	BdPYL6	4		2			2	1
BRADI2G48630	BdPYL7	6		4			4	1
BRADI2G53840	BdPYL8	3				2		1	1
BRADI2G62090	BdPYL9	2		2			2	4	1
BRADI3G08580	BdPYL10			1		1	1	1	1
BRADI3G09580	BdPYL11			2			2	1
BRADI3G34070	BdPYL12			1			1
BRADI1G66920	BdPP2CA1	13	1	1	1	2	1
BRADI2G14420	BdPP2CA2	2		1	2	2	1	1	2
BRADI2G15840	BdPP2CA3	6	1	2	2		2		2
BRADI2G18510	BdPP2CA4	5		1			1
BRADI2G41950	BdPP2CA5		1					1
BRADI2G45470	BdPP2CA6	5				1		2
BRADI2G54810	BdPP2CA7	10	2	2	1			1	1
BRADI4G28100	BdPP2CA8	10	1	3	1	1	3		1
Supplementary Table S1. Analyses of putative abiotic stress-responsive cis-elements in promoters of BdPYLs and BdPP2CAs.
