# Supplementary material for: Brachypodium distachyon BdPP2CA6 Interacts with BdPYLs and BdSnRK2 and Positively Regulates Salt Tolerance in Transgenic Arabidopsis
Source: Front Plant Sci. 2017 Feb 28;8:264. doi: 10.3389/fpls.2017.00264 (PMC5329023; doi:10.3389/fpls.2017.00264)
Supplement: Supplementary file 2 [file Table_2.XLSX]

## Sheet: primers
Category	Gene	Forward primer	Reverse primer
qRT PCR	BdActin	TGCCCAGCAATGTATGTCGC	CAGCAAGGTCCAGACGAAGG
	BdPYL11	TCGCCAAGCACATCAAAG	CGCAACGGCTCACAAAGG
	BdPP2CA4	AAATCCAGCAGTGGCACAA	CCTCCGAGGTTTCAAGTCAA
	BdPP2CA5	TGCTGTCATCTGCTCCTCA	GCATACTCATCCTCCCTGTT
	BdPP2CA6	GCCAGACAGACCTGATGAGATG	TGACCTAGAAGTCGCAAGCAC
	BdPP2CA8	GCGTCGTCGTGTCCAACTGC	CGGTCTGTCGGGCTTGTGGT
Y2H/Cloning	BdPYL1	CGGAATTCATGCCGGCGCCCTACAGC	CGGGATCCTCACGGGCACCGGCCAGCGGCG
	BdPYL2	GGAATTCCATATGATGGAGGCGCACATGGAGC	CGGAATTCTTAATCCCGCGTCCTGGATCC
	BdPYL3	GGAATTCCATATGATGCCGTGCATCCCGGCGTC	CGGAATTCTCACGACACGGCCCTCCCGCC
	BdPYL4	CGGAATTCATGCCGTACACGGCATCCC	CGGGATCCTTAATCGGCGGCGGCGAGC
	BdPYL5	CCATATGATGGATAACTCGTGGGTGGGTCCGC	GGAATTCTACACAGATAAATTATCCATTTACT
	BdPYL6	GGAATTCCATATGATGACCCCCCCGCCGGCGCTTG	CGGAATTCTCATTCATTCGCGGCGGCGGCGGCGG
	BdPYL7	CGGAATTCATGGCTCACGGCCCGCCGGACC	CGGGATCCTTATGCAAGATGATCATCAGCC
	BdPYL8	CGGAATTCATGCCGTACACAGCTACACG	CGGGATCCTCAACTGACGCGCGGCGACTGC
	BdPYL9	CCATATGATGGCCATGGCGTCTTCCTGCTGC	GGAATTCCTCTTTCTGTAATCTTTGGATCC
	BdPYL10	CGGAATTCATGGAGCCTCACATGGAGCGC	CGGGATCCTCAGTGATCAGCTTGGGCACC
	BdPYL11	CGGAATTCATGGTGGAGATAGACGGAGCCGTGGGA	CGGGATCCTCACCGGTCGAGGGGCTCTGTTTG
	BdPYL12	CGGAATTCATGGAGCCGCAGCAGCAGCC	CGGGATCCTTATTCCGCCGGCGGCGGGG
	BdPP2CA1	CCATATGATGGCGGAGATTTGCAGCGAGGTGG	GGAATTCTCACGGCCTCGGGCGGCGCCTGAGG
	BdPP2CA2	CCATATGATGGACGACGACTCCCTAGGCGC	GGAATTCCTGTCTGTCTGTCTGTCTGTTGTTA
	BdPP2CA4	CCATATGATGGCGGCGGCGGAGGCGATCTG	GGAATTCGGAATTGTTCTTGGCTTTCCTCCGA
	BdPP2CA5	CCATATGATGGAGGACGTGGCTGTGGCT	GGAATTCAGTTTTGTTCTTGAACTTTCTCT
	BdPP2CA6	GGAATTCATGAGCACCGAGACGACGAGCAA	CGGATCCCCTGCGGTTCTCTTTGATCACC
	BdPP2CA7	CCATATGATGGCCGAGATCTGCTGCCAG	GGAATTCCGATCCCCGTCGTAGATCCACCA
	BdPP2CA8	CCATATGATGTCGATGGCGCAGGTGTGCTGT	GGAATTCCAATGGCAACGGATTCCTCGG
	SnRK2.2	GGAATTCCATATGATGGATCCGGCGACTAATTCA	AACTGCAGTCAGAGAGCATAAACTATCT
	SnRK2.3	GGAATTCATGGATCGAGCTCCGGTGAC	CGGGATCCTTAGAGAGCGTAAACTATCT
	SnRK2.6	GGAATTCATGGATCGACCAGCAGTGAGT	CGGGATCCTCACATTGCGTACACAATCTCT
BiFC	BdPYL11	GCTCTAGAATGGTGGAGATAGACGGAGCCGTGG	CGGGATCCCCGGTCGAGGGGCTCTGTTTGATCC
	BdPP2CA6	GCTCTAGAATGAGCACCGAGACGACGAGCAA	CGGGATCCCCTGCGGTTCTCTTTGATCAC
	SnRK2.3	GCTCTAGAATGGATCGAGCTCCGGTGAC	CGGGATCCGAGAGCGTAAACTATCTCTCCG
GFP	BdPYL11	CCCAAGCTTATGGTGGAGATAGACGGAGCCGTG	GACTAGTCCGGTCGAGGGGCTCTGTTTGATCC
	BdPP2CA6	CTCAAGCTTATGAGCACCGAGACGACGAGCAA	GACTAGTCCTGCGGTTCTCTTTGATCACCGCC
qRT PCR	ACTIN2	TATGAATTACCCGATGGGCAAG	TGGAACAAGACTTCTGGGCAT
	DREB2A	GGCTTTGGCTTGGTACTTTC	CCGAGGGAAATTAAGACGAG
	RD26	AGTTCGATCCTTGGGATTTG	ACCCGTTGCTTTCCAATAAC
	RD29B	ACGAGCAAGACCCAGAAGTT	AGGAACAATCTCCTCCGATG
	NCED3	AAAGCCATCGGTGAGCTTCA	GCAGCTCTGGCGTAGAATAGC
	MYB15	AACTTGGGCTCCGCTAAT	TTGCACCATTTCACTTTACTCC
	MYB44	CTGGTGCTGTTGTGCTAC	TATTGTTGTGGTTGTGGC
	ABF1	TGTTACGCCATTGTCATC	CTCGGTTCTTTATCATTCTC
	ABF2	TTGGGGAATGAGCCACCAGGAG	GACCCAAAATCTTTCCCTACAC
	ABF3	CTTTGTTGATGGTGTGAGTGAG	GTGTTTCCACTATTACCATTGC
	ABF4	AACAACTTAGGAGGTGGTGGTC	CTTCAGGAGTTCATCCATGTTC
	GORK	GATATGGTTCTCGGTGCT	TCTGGCTACGAAGGTCTC
	SLAH3	GCTCGTGACCACCATTAT	ACTGCTGTCGGAGTCTGT
Supplementary Table S2. Primers used for plasmid construction and qRT-PCR analysis.
