# Supplementary material for: Brachypodium distachyon BdPP2CA6 Interacts with BdPYLs and BdSnRK2 and Positively Regulates Salt Tolerance in Transgenic Arabidopsis
Source: Front Plant Sci. 2017 Feb 28;8:264. doi: 10.3389/fpls.2017.00264 (PMC5329023; doi:10.3389/fpls.2017.00264)
Supplement: Supplementary file 3 [file Table_3.XLSX]

## Sheet: Sheet1
Gene Name	Accession Number
BdPYL1	BRADI1G16710
BdPYL2	BRADI1G37810
BdPYL3	BRADI1G65130
BdPYL4	BRADI2G22510
BdPYL5	BRADI2G32250
BdPYL6	BRADI2G32950
BdPYL7	BRADI2G48630
BdPYL8	BRADI2G53840
BdPYL9	BRADI2G62090
BdPYL10	BRADI3G08580
BdPYL11	BRADI3G09580
BdPYL12	BRADI3G34070
BdPP2CA1	BRADI1G66920
BdPP2CA2	BRADI2G14420
BdPP2CA3	BRADI2G15840
BdPP2CA4	BRADI2G18510
BdPP2CA5	BRADI2G41950
BdPP2CA6	BRADI2G45470
BdPP2CA7	BRADI2G54810
BdPP2CA8	BRADI4G28100
BdSnRK2.2	BRADI1G21310
BdSnRK2.3	BRADI3G33690
BdSnRK2.6	BRADI3G45460
SnRK2.2	AT3G50500
SnRK2.3	AT5G66880
SnRK2.6	AT4G33950
ACTIN2	AT3G18780
DREB2A	AT5G05410
RD26	AT4G27410
RD29B	AT5G52300
NCED3	AT3G14440
MYB15	AT3G23250
MYB44	AT5G67300
ABF1	AT1G49720
ABF2	AT1G45249
ABF3	AT4G34000
ABF4	AT3G19290
GORK	AT5G37500
SLAH3	AT5G24030
Supplementary Table S3. Accession numbers of all genes mentioned in manuscript.
